# Supplementary material for: Sequential UV-C Irradiation and Sphingopyxis sp. m6 Biodegradation for Enhanced Degradation and Detoxification of Microcystin-LR
Source: Toxins (Basel). 2026 Mar 10;18(3):136. doi: 10.3390/toxins18030136 (PMC13030729; doi:10.3390/toxins18030136)
Supplement: Supplementary file 1 [file toxins-18-00136-s001.zip]

Archive with 1 entries (1 files):
- toxins-4176489-supplementary.pdf
